# Supplementary material for: QbD Approach for Development of a Mucoadhesive Thermosensitive Gel for Oral Application: Risk Assessment Followed by Screening and Optimization
Source: Gels. 2026 Apr 16;12(4):331. doi: 10.3390/gels12040331 (PMC13115452; doi:10.3390/gels12040331)
Supplement: Supplementary file 1 [file gels-12-00331-s001.zip]

Archive with 1 entries (1 files):
- gels-4204376-supplementary.pdf
